# Supplementary material for: A Pilot EEG Study on the Acute Neurophysiological Effects of Single-Dose Astragaloside IV in Healthy Young Adults
Source: Nutrients. 2025 Jul 24;17(15):2425. doi: 10.3390/nu17152425 (PMC12348034; doi:10.3390/nu17152425)
Supplement: Supplementary file 1 [file nutrients-17-02425-s001.zip]

Archive with 1 entries (1 files):
- nutrients-3750826-supplementary.pdf
